# Supplementary material for: Modeling interrelationships between health behaviors in overweight breast cancer survivors: Applying Bayesian networks
Source: PLoS One. 2018 Sep 4;13(9):e0202923. doi: 10.1371/journal.pone.0202923 (PMC6122792; doi:10.1371/journal.pone.0202923)
Supplement: S1 Table — (CSV) [file pone.0202923.s001.csv]

Anonymized partial Reach for Health cohort participant information
ParticipantNumber	TumorStage	Neighborhood	Alcohol	Smoke	Insomnia	MB	Depression	Education	Sleep1	Sleep2	QOLp	QOLm	Arthritis	Insulin	CRP	PA
1	Stage 2	4	8.25	No	No	-8	No	Postgraduate school or degree	44.2	38.7	86.875	93.25	No	6.620323463	14.66297014	248.6456873
2	Stage 1	1	17	No	No	0	Yes	Some college, technical school or Associate Degree	51.2	43.6	76.25	81.625	Yes	6.588301752	15.08682358	241.9121482
3	Stage 1	2	25.5	No	No	7	No	Postgraduate school or degree	35.9	38.7	58.75	79.625	No	5.773662765	16.04597924	408.521245
4	Stage 3	3	0	No	No	0	Yes	Some college, technical school or Associate Degree	56.3	52.9	26.875	37.95833333	No	6.898927726	16.31213599	177.6012668
5	Stage 2	4	10.25	Yes	Yes	3	Yes	Some college, technical school or Associate Degree	62.6	56.1	76.25	82.25	Yes	5.349780622	12.37666679	142.443154
7	Stage 2	6	14.75	Yes	Yes	7	Yes	Graduated from high school or G.E.D.	56.3	48.9	71.875	84.5	Yes	5.770813396	17.8804977	225.4195083
8	Stage 2	6	17	Yes	No	7	Yes	Graduated from college (Bachelor's)	45.5	41.4	81.875	92	Yes	5.564133022	13.39211509	261.3930261
9	Stage 2	4	4.25	Yes	Yes	11	Yes	Some college, technical school or Associate Degree	45.5	43.6	49.375	78.125	No	5.81588676	15.13229321	316.019211
10	Stage 3	2	2	No	Yes	6	Yes	Postgraduate school or degree	54.3	50.3	42.5	69.625	No	7.021676761	16.07775975	196.0661867
11	Stage 1	3	4	No	No	2	No	Some college, technical school or Associate Degree	39.8	35.1	80	79.125	No	5.443078959	15.61943455	528.4044691
13	Stage 2	4	0	No	Yes	6	No	Some college, technical school or Associate Degree	66.1	55.1	31.875	39.875	No	6.1849791	16.04529049	139.1989235
14	Stage 2	3	48.75	Yes	No	11	No	Graduated from college (Bachelor's)	49	48.9	76.875	82.375	No	5.085955632	13.74393089	162.0995131
15	Stage 2	2	2	Yes	Yes	5	Yes	Graduated from high school or G.E.D.	61.5	64.3	56.875	33.54166667	No	6.334048359	16.482358	371.2916355
16	Stage 3	3	0	No	No	3	No	Postgraduate school or degree	45.5	35.1	62.5	83.5	No	5.70210014	14.16999315	289.0913528
17	Stage 1	1	0	Yes	No	5	No	Completed some high school but did not graduate	35.9	35.1	80.625	81.75	Yes	6.379881016	14.89444171	321.1069149
18	Stage 1	1	2	Yes	No	-1	No	Postgraduate school or degree	42.9	35.1	88.125	85.625	Yes	6.81856137	13.9400989	182.430935
19	Stage 1	2	14.75	Yes	No	0	No	Some college, technical school or Associate Degree	45.5	30	80.625	91.75	Yes	6.067323019	15.13164501	281.7508472
20	Stage 1	3	27.375	Yes	No	12	Yes	Some college, technical school or Associate Degree	53.3	43.6	71.25	86.25	No	5.569332867	15.67131667	347.4685239
21	Stage 1	5	2	No	No	0	No	Postgraduate school or degree	38	35.1	55.625	74.375	No	5.761408877	17.06624868	403.4688027
22	Stage 1	0	0	No	No	10	Yes	Postgraduate school or degree	57.3	60.3	75.625	50.33333333	No	5.971626422	14.69689082	237.329053
23	Stage 2	3	4	No	Yes	6	Yes	Some college, technical school or Associate Degree	56.3	51.6	46.25	77.25	Yes	7.10929703	16.74791537	251.9235658
24	Stage 1	3	6	No	No	0	No	Postgraduate school or degree	52.2	47.3	86.875	80.75	No	6.191480163	14.24589806	248.1106784
25	Stage 1	6	79	Yes	Yes	4	No	Some college, technical school or Associate Degree	60.4	52.9	70	83.625	Yes	5.882210185	15.58573873	425.7379462
26	Stage 2	4	25.5	No	No	8	No	Some college, technical school or Associate Degree	38	35.1	76.25	94	No	5.701830458	13.81879529	170.8964006
27	Stage 1	5	0	Yes	No	2	Yes	Some college, technical school or Associate Degree	28.9	38.7	85	87.625	No	5.426721125	15.79602899	283.1098885
29	Stage 1	4	16.75	No	No	4	Yes	Postgraduate school or degree	53.3	38.7	43.125	83.875	Yes	6.221500712	15.38454028	263.133199
30	Stage 1	3	50.875	No	No	0	Yes	Some college, technical school or Associate Degree	46.7	41.4	77.5	88.75	No	6.070754961	15.86079957	294.3770192
31	Stage 2	6	0	Yes	Yes	8	Yes	Some college, technical school or Associate Degree	54.3	55.1	42.5	48.95833333	Yes	5.484056145	13.78829525	220.9087342
32	Stage 1	3	4.25	No	No	8	No	Graduated from college (Bachelor's)	33.1	30	95.625	95.25	No	5.248417735	15.00657143	462.3070267
33	Stage 2	4	60	Yes	No	4	No	Graduated from college (Bachelor's)	52.2	38.7	79.375	93	No	6.306919632	14.28685686	337.0529918
34	Stage 2	0	0	No	Yes	9	Yes	Some college, technical school or Associate Degree	54.3	41.4	83.75	87.625	No	5.655022256	14.45752673	164.9274683
35	Stage 1	5	14.75	No	Yes	9	Yes	Postgraduate school or degree	54.3	50.3	59.375	63.625	No	5.54986788	14.94217967	296.2193992
36	Stage 2	4	4	Yes	Yes	8	Yes	Some college, technical school or Associate Degree	55.3	48.9	68.125	72.54166667	Yes	5.584800956	14.91106835	300.7782295
37	Stage 2	2	19	No	Yes	3	Yes	Some college, technical school or Associate Degree	66.1	54	71.875	64.79166667	No	6.469145475	17.08680961	176.1525562
38	Stage 2	0	0	Yes	Yes	4	No	Postgraduate school or degree	56.3	52.9	63.75	73.66666667	No	5.980727659	15.52362975	160.4131374
39	Stage 1	6	12.75	No	No	4	Yes	Completed some high school but did not graduate	49	45.5	69.375	87	Yes	5.553336998	13.29155127	505.2398678
40	Stage 1	4	25.375	Yes	Yes	6	No	Graduated from college (Bachelor's)	59.4	52.9	79.375	88.5	Yes	6.607870241	13.92179274	544.1069248
41	Stage 2	1	4	No	No	4	No	Graduated from college (Bachelor's)	54.3	43.6	58.75	76.25	Yes	6.249548617	15.73382552	231.1849448
42	Stage 1	5	14.75	No	No	0	No	Postgraduate school or degree	51.2	52.9	61.875	79.625	No	5.7135293	13.76368751	379.625569
45	Stage 3	0	12.75	Yes	No	6	Yes	Postgraduate school or degree	47.9	56.1	29.375	70.75	Yes	5.580266747	14.92830687	138.7300949
46	Stage 3	4	0	No	Yes	10	Yes	Postgraduate school or degree	64.9	64.3	38.125	14.625	Yes	7.084598469	14.31168893	223.1361171
47	Stage 1	0	92	No	No	2	Yes	Graduated from college (Bachelor's)	49	45.5	46.875	58.08333333	Yes	7.363322886	16.26870595	215.8439763
48	Stage 1	5	4.25	No	No	1	Yes	Postgraduate school or degree	45.5	35.1	63.75	85.5	Yes	5.329077724	12.59767135	219.9235993
49	Stage 1	0	0	No	Yes	5	No	Graduated from high school or G.E.D.	55.3	50.3	66.875	88.5	No	6.258916683	14.24799583	322.5775071
50	Stage 1	1	21	No	No	7	No	Some college, technical school or Associate Degree	38	43.6	82.5	81.25	No	6.930935955	13.66675567	205.1662298
51	Stage 2	3	25.5	Yes	No	4	No	Some college, technical school or Associate Degree	41.4	35.1	96.875	92.25	No	6.378374638	13.66611748	219.5239906
52	Stage 2	1	152	Yes	No	7	No	Graduated from college (Bachelor's)	52.2	43.6	85.625	85.75	Yes	6.188596079	14.30514296	559.987059
53	Stage 2	1	25.5	Yes	No	2	Yes	Some college, technical school or Associate Degree	47.9	43.6	60.625	62.91666667	No	5.944997066	16.57573075	273.8941262
55	Stage 2	6	0	No	No	-5	No	Graduated from college (Bachelor's)	28.9	35.1	90.625	93.125	Yes	6.73703331	16.38905337	272.7185198
56	Stage 1	3	0	Yes	Yes	6	Yes	Some college, technical school or Associate Degree	56.3	51.6	66.875	82.25	Yes	5.777686441	16.38648305	182.1855098
57	Stage 2	4	2	No	No	8	Yes	Some college, technical school or Associate Degree	28.9	30	50	92.375	Yes	6.069446026	14.54455842	415.3213056
58	Stage 3	1	12.75	No	No	3	No	Postgraduate school or degree	44.2	30	70	87.25	No	5.697578985	16.0661008	347.5946242
59	Stage 1	3	12.75	Yes	No	5	No	Graduated from college (Bachelor's)	41.4	35.1	45	77	Yes	6.034083499	14.42136804	134.0727155
60	Stage 3	3	6	No	No	4	No	Postgraduate school or degree	55.3	43.6	72.5	64.875	No	6.788523929	16.29011274	582.9095745
61	Stage 3	3	135	No	Yes	-1	Yes	Postgraduate school or degree	62.6	50.3	50.625	51	Yes	6.040591532	14.9883002	231.6705715
62	Stage 1	5	0	No	No	-2	No	Graduated from high school or G.E.D.	51.2	51.6	61.875	47	Yes	6.350582025	14.39778223	317.800103
64	Stage 2	1	2	Yes	No	-1	No	Some college, technical school or Associate Degree	39.8	43.6	96.875	95.5	No	5.771827587	14.50787552	266.6791565
65	Stage 1	0	31.5	No	No	6	No	Postgraduate school or degree	38	43.6	80	88.25	No	5.898841068	13.91228116	297.5721824
67	Stage 1	2	27.5	Yes	No	5	No	Some college, technical school or Associate Degree	56.3	58.2	66.25	77.25	Yes	5.71944611	14.2379609	436.0652516
68	Stage 3	4	31.5	Yes	No	4	No	Graduated from college (Bachelor's)	28.9	38.7	84.375	90.25	No	5.851961344	13.43372873	267.9886213
69	Stage 2	3	4	No	No	5	No	Postgraduate school or degree	35.9	35.1	94.375	96.25	Yes	6.107104569	15.16964175	370.2257785
70	Stage 1	4	0	No	No	7	No	Some college, technical school or Associate Degree	52.2	47.3	83.75	91.75	No	6.317833549	14.57598637	160.1099749
71	Stage 2	3	2	Yes	No	10	No	Postgraduate school or degree	50.1	43.6	40.625	81.875	Yes	6.126667618	16.4126435	281.730787
72	Stage 1	3	16.75	Yes	No	4	No	Postgraduate school or degree	41.4	30	88.125	88.5	Yes	6.642786546	15.4488388	360.4022172
73	Stage 3	2	2	Yes	Yes	9	No	Some college, technical school or Associate Degree	63.7	56.1	48.75	79.75	Yes	7.065898637	14.81011806	214.0390261
74	Stage 2	3	0	No	No	12	No	Postgraduate school or degree	50.1	59.3	38.125	70.375	Yes	5.404982478	14.70258329	175.57622
75	Stage 2	3	6.25	No	No	1	Yes	Postgraduate school or degree	52.2	55.1	44.375	31.875	No	5.812173353	12.12517176	135.5855841
76	Stage 1	2	14.75	Yes	Yes	0	No	Some college, technical school or Associate Degree	66.1	56.1	41.25	72.25	Yes	6.401433336	15.88755229	186.7677419
77	Stage 3	0	14.75	No	Yes	10	No	Graduated from college (Bachelor's)	54.3	45.5	82.5	93.125	No	5.81681883	15.44561708	464.4477768
79	Stage 2	5	4	No	No	4	No	Graduated from college (Bachelor's)	42.9	35.1	83.75	91	Yes	6.090758738	15.19373858	195.6728338
80	Stage 2	2	4	Yes	No	1	No	Postgraduate school or degree	49	52.9	53.125	64	Yes	5.747711795	17.68837643	199.4360326
81	Stage 1	1	0	Yes	Yes	1	No	Some college, technical school or Associate Degree	54.3	56.1	51.25	42.375	No	6.170350592	15.45282999	254.6028497
82	Stage 2	5	0	No	Yes	4	No	Postgraduate school or degree	55.3	50.3	86.25	88.25	No	5.781762437	14.82795667	268.0157156
83	Stage 1	2	0	Yes	No	6	No	Some college, technical school or Associate Degree	42.9	54	50	66.79166667	Yes	7.190551782	14.30320141	110.3032692
84	Stage 1	4	0	No	Yes	7	No	Graduated from college (Bachelor's)	63.7	63.3	36.25	61.66666667	Yes	6.707127372	16.91528075	192.5625
85	Stage 1	2	4	No	Yes	7	Yes	Some college, technical school or Associate Degree	63.7	65.3	46.25	68.41666667	No	6.743645902	14.76832592	161.6454594
87	Stage 1	4	17	No	No	0	No	Graduated from college (Bachelor's)	57.3	50.3	86.25	79.625	Yes	5.900413085	15.68299644	260.4865183
88	Stage 1	6	2	Yes	No	12	Yes	Postgraduate school or degree	45.5	38.7	89.375	60.29166667	Yes	5.710917684	13.82736408	416.0853576
89	Stage 2	5	14.75	No	No	1	No	Postgraduate school or degree	33.1	41.4	96.875	91	No	5.290768127	16.04014317	227.8129987
90	Stage 1	3	4	No	No	2	No	Some college, technical school or Associate Degree	60.4	51.6	65.625	72.04166667	No	6.445451868	15.91664887	234.6069391
91	Stage 1	4	0	No	Yes	4	Yes	Graduated from college (Bachelor's)	70.8	55.1	60.625	69.66666667	Yes	6.677506761	13.27417733	308.0815664
92	Stage 3	4	0	No	Yes	2	Yes	Some college, technical school or Associate Degree	58.3	47.3	61.25	55.45833333	Yes	7.533145453	14.71450282	276.9680693
93	Stage 2	5	8	Yes	No	4	Yes	Postgraduate school or degree	47.9	52.9	48.125	53.58333333	Yes	6.491288951	13.02178053	329.7753083
94	Stage 2	2	29.5	No	No	3	Yes	Postgraduate school or degree	42.9	45.5	66.875	70.16666667	No	5.686086568	13.39863753	240.7213009
95	Stage 1	6	30	Yes	Yes	0	Yes	Graduated from high school or G.E.D.	59.4	64.3	70	65.33333333	No	5.875124589	16.02817468	206.5072653
96	Stage 1	1	4	Yes	No	8	No	Graduated from high school or G.E.D.	47.9	47.3	81.25	81.625	Yes	5.968163193	15.68936975	215.3082556
97	Stage 1	2	0	Yes	No	-5	Yes	Some college, technical school or Associate Degree	45.5	48.9	56.25	46.83333333	No	5.739491364	15.61604839	155.4314258
98	Stage 1	1	0	No	No	3	No	Some college, technical school or Associate Degree	38	38.7	73.75	84.375	Yes	6.540507975	14.91424646	427.3228298
99	Stage 1	5	23.375	Yes	Yes	3	No	Postgraduate school or degree	56.3	41.4	90.625	92	No	6.105985533	14.22440518	338.2101279
100	Stage 1	4	18.75	Yes	No	6	No	Some college, technical school or Associate Degree	46.7	51.6	80	83.5	No	6.502817815	13.42656751	269.1753983
102	Stage 3	0	2	No	Yes	6	No	Postgraduate school or degree	58.3	51.6	43.75	63.91666667	Yes	5.956044662	13.91688541	166.877642
103	Stage 2	6	0	Yes	Yes	1	Yes	Some college, technical school or Associate Degree	55.3	54	80.625	88.75	Yes	6.195125064	12.72013278	202.5672642
104	Stage 2	4	25.5	No	Yes	2	No	Postgraduate school or degree	67.5	43.6	50	38.95833333	Yes	6.399499376	14.14874824	359.2092352
105	Stage 1	4	6	No	No	4	No	Postgraduate school or degree	52.2	47.3	69.375	76.16666667	Yes	7.523838651	16.43270635	187.6163426
106	Stage 1	4	23.25	Yes	Yes	2	No	Some college, technical school or Associate Degree	51.2	38.7	78.75	84.25	No	6.114599795	15.41249753	154.7135825
107	Stage 1	6	0	Yes	Yes	4	Yes	Graduated from high school or G.E.D.	69	58.2	56.875	84.5	Yes	5.678530517	16.32735669	142.1735697
108	Stage 3	3	0	No	Yes	6	No	Postgraduate school or degree	54.3	55.1	50.625	48.08333333	No	5.837350433	12.75423125	321.287913
109	Stage 1	3	0	No	No	2	Yes	Graduated from college (Bachelor's)	58.3	56.1	36.25	28.5	Yes	5.303633119	14.87049576	365.9647362
110	Stage 1	2	14.75	Yes	No	8	No	Some college, technical school or Associate Degree	56.3	52.9	80	92.75	Yes	5.716426143	15.78635276	159.5740716
111	Stage 2	3	27.5	No	No	2	No	Some college, technical school or Associate Degree	33.1	38.7	77.5	88.875	Yes	5.961930385	14.07717026	294.7077571
112	Stage 2	4	27.375	No	No	3	Yes	Some college, technical school or Associate Degree	53.3	58.2	71.25	53.54166667	No	5.521999388	15.62381745	223.2253907
113	Stage 3	4	0	No	Yes	7	Yes	Postgraduate school or degree	50.1	45.5	42.5	90.5	Yes	7.947153431	13.78142921	141.7962626
114	Stage 1	4	171.25	Yes	No	9	No	Graduated from college (Bachelor's)	56.3	41.4	66.25	80.375	No	5.832195908	15.57927614	401.2638735
115	Stage 1	3	6	Yes	Yes	1	No	Postgraduate school or degree	51.2	45.5	88.125	93	No	5.476550873	14.0931247	215.825262
116	Stage 1	5	29.75	No	No	4	Yes	Some college, technical school or Associate Degree	52.2	48.9	79.375	85.625	Yes	5.608704009	15.3061137	425.3730645
118	Stage 3	3	19	No	Yes	9	Yes	Graduated from college (Bachelor's)	57.3	47.3	81.875	90	Yes	6.139428247	15.31952481	233.2372656
119	Stage 1	6	8.25	Yes	No	11	Yes	Graduated from college (Bachelor's)	49	45.5	55.625	44.875	Yes	6.267917788	17.14800502	154.1693247
120	Stage 2	4	0	No	Yes	-1	No	Postgraduate school or degree	59.4	48.9	33.125	75.5	No	6.658194284	13.96187997	239.6980776
121	Stage 2	3	25.5	Yes	No	8	No	Graduated from college (Bachelor's)	41.4	45.5	70.625	88.25	Yes	5.764221358	15.98404117	245.2628474
122	Stage 2	3	0	No	No	3	No	Some college, technical school or Associate Degree	50.1	38.7	83.125	76.16666667	No	6.71694063	14.38842313	373.5655832
123	Stage 1	0	44.75	No	No	3	No	Postgraduate school or degree	53.3	45.5	82.5	96.25	Yes	5.833238817	14.75146783	250.346228
124	Stage 3	2	6.25	No	No	7	No	Some college, technical school or Associate Degree	53.3	43.6	73.125	88	No	5.614359406	15.05342648	319.4810127
125	Stage 2	2	2	No	No	2	No	Postgraduate school or degree	28.9	38.7	78.75	92.75	Yes	6.362099278	16.49004522	487.7469686
126	Stage 1	6	31.75	No	Yes	4	Yes	Postgraduate school or degree	57.3	45.5	90.625	68.125	Yes	5.485673836	16.50278023	299.9312585
127	Stage 1	6	12.75	No	Yes	7	No	Graduated from high school or G.E.D.	61.5	48.9	81.25	79.75	No	5.521695822	13.89992863	415.4112121
128	Stage 3	3	19	No	Yes	0	Yes	Graduated from college (Bachelor's)	54.3	45.5	82.5	87.875	No	5.583480443	13.96318017	467.6412184
129	Stage 2	3	85.5	Yes	No	4	No	Some college, technical school or Associate Degree	39.8	30	83.75	94.25	Yes	6.008810398	13.55955585	434.0929841
130	Stage 1	4	186.25	Yes	No	7	Yes	Some college, technical school or Associate Degree	55.3	45.5	83.125	85.5	No	6.242923774	16.0760989	377.2174954
131	Stage 3	1	0	Yes	Yes	9	Yes	Some college, technical school or Associate Degree	56.3	65.3	26.875	31.45833333	Yes	5.775860738	14.36785147	567.675706
132	Stage 1	4	17	Yes	No	2	No	Some college, technical school or Associate Degree	57.3	50.3	80.625	84.25	Yes	5.845001939	14.65686844	428.1803677
133	Stage 1	0	2	No	No	3	Yes	Graduated from college (Bachelor's)	52.2	58.2	42.5	31	Yes	6.724527932	13.2519182	308.4431074
134	Stage 2	5	0	No	Yes	8	Yes	Postgraduate school or degree	58.3	57.2	50.625	69.875	Yes	7.150211764	16.07973071	275.833202
135	Stage 2	3	6	No	No	9	No	Graduated from college (Bachelor's)	47.9	35.1	45.625	76.25	Yes	6.202329448	15.5076838	160.9333805
136	Stage 1	4	0	No	No	3	No	Some college, technical school or Associate Degree	39.8	35.1	57.5	74.91666667	Yes	6.028078406	13.78679156	253.4000799
137	Stage 2	4	4.25	No	No	6	No	Some college, technical school or Associate Degree	49	41.4	86.875	85.125	No	6.826668811	14.40809613	278.1780047
139	Stage 1	3	27.375	No	No	8	No	Postgraduate school or degree	42.9	47.3	80.625	89.875	Yes	5.90122363	15.48584531	305.328764
140	Stage 1	4	0	No	No	-4	Yes	Postgraduate school or degree	41.4	48.9	40	42	Yes	6.763082946	16.11612423	170.1770115
141	Stage 3	4	4	No	No	4	No	Some college, technical school or Associate Degree	54.3	45.5	67.5	82.41666667	No	6.195989568	15.52450342	271.0572251
142	Stage 2	0	81.25	Yes	No	7	Yes	Postgraduate school or degree	47.9	55.1	60.625	85	Yes	6.23153048	14.22876977	253.7482047
143	Stage 2	4	0	Yes	No	3	Yes	Graduated from college (Bachelor's)	41.4	41.4	86.25	87.75	No	5.841196266	15.77127336	206.1714933
144	Stage 2	3	29.5	Yes	No	7	No	Postgraduate school or degree	54.3	41.4	83.75	81.75	Yes	6.489827289	16.81122986	356.999145
145	Stage 1	2	2	No	No	10	No	Graduated from college (Bachelor's)	33.1	30	86.875	95.5	Yes	5.948627265	15.68569305	163.1126043
146	Stage 1	1	0	No	No	6	No	Graduated from college (Bachelor's)	47.9	48.9	81.875	63.83333333	No	7.321579002	14.19519138	218.1189717
147	Stage 2	5	8.25	No	Yes	6	Yes	Some college, technical school or Associate Degree	51.2	61.3	25	21.625	Yes	6.382662355	14.90233642	163.5308387
148	Stage 2	3	0	Yes	No	3	Yes	Graduated from college (Bachelor's)	52.2	47.3	74.375	81.75	Yes	6.91910344	16.12807981	172.6146728
149	Stage 2	3	0	Yes	No	7	No	Graduated from high school or G.E.D.	49	30	89.375	94.25	Yes	6.884803288	15.37432105	398.1283394
150	Stage 1	1	75	No	No	8	No	Postgraduate school or degree	47.9	41.4	68.75	85.75	Yes	5.442150313	16.11469141	219.1159634
151	Stage 1	1	2	No	No	8	Yes	Some college, technical school or Associate Degree	47.9	61.3	79.375	56.91666667	No	6.179981911	13.79098348	434.9094234
152	Stage 2	3	0	Yes	No	0	Yes	Postgraduate school or degree	50.1	51.6	24.375	56.54166667	Yes	6.558376885	16.38436482	186.0060521
153	Stage 1	3	4.25	Yes	No	2	No	Graduated from high school or G.E.D.	51.2	55.1	30	46	No	7.22735016	15.53792365	180.3419307
154	Stage 1	3	0	Yes	No	3	Yes	Postgraduate school or degree	47.9	43.6	65	86.75	Yes	6.861976924	16.15281385	202.1721568
155	Stage 1	3	27.375	No	No	9	No	Some college, technical school or Associate Degree	44.2	30	76.25	79.54166667	No	5.695163988	13.71424684	273.7343402
156	Stage 2	2	0	No	Yes	-1	Yes	Graduated from college (Bachelor's)	45.5	43.6	93.125	90.25	No	7.167722334	13.37668294	93.40501736
157	Stage 2	2	4	Yes	Yes	7	Yes	Postgraduate school or degree	54.3	57.2	50	74	Yes	6.609060184	15.79963572	155.8221507
158	Stage 1	2	2	No	Yes	5	Yes	Some college, technical school or Associate Degree	62.6	66.3	70	59.58333333	No	6.085788937	14.69641841	118.7836338
159	Stage 3	5	0	No	No	6	No	Some college, technical school or Associate Degree	50.1	52.9	71.875	86	No	6.272846995	15.95325504	219.5760942
160	Stage 3	3	8	No	Yes	-1	Yes	Graduated from college (Bachelor's)	63.7	57.2	63.75	73.29166667	Yes	6.656921971	14.5139717	330.3141416
161	Stage 2	6	6.25	No	No	5	No	Some college, technical school or Associate Degree	63.7	55.1	55.625	75.41666667	Yes	5.953568007	15.51612936	180.2054153
162	Stage 1	2	0	Yes	No	7	No	Some college, technical school or Associate Degree	44.2	35.1	65.625	71.29166667	Yes	5.856706695	15.18564248	289.0665162
163	Stage 2	6	0	No	No	9	Yes	Graduated from college (Bachelor's)	53.3	51.6	33.125	42.25	Yes	6.118760417	14.0274489	216.4637236
164	Stage 1	1	19	Yes	No	6	No	Graduated from college (Bachelor's)	56.3	41.4	59.375	54.54166667	No	7.066727138	14.98232027	202.6188219
165	Stage 1	2	75	No	No	1	Yes	Graduated from high school or G.E.D.	45.5	38.7	94.375	91.25	Yes	6.874022185	13.49829296	276.2696331
166	Stage 1	2	2	Yes	Yes	4	No	Some college, technical school or Associate Degree	47.9	35.1	89.375	88.75	Yes	6.21057207	15.35984087	265.0948132
167	Stage 3	6	2	Yes	No	2	No	Graduated from college (Bachelor's)	38	41.4	70.625	88.5	No	6.255660557	14.88450687	419.2523576
168	Stage 1	5	0	No	No	3	No	Postgraduate school or degree	38	43.6	45.625	87.5	Yes	6.886632606	15.65096101	129.3308305
169	Stage 3	4	104.375	No	No	-1	No	Graduated from college (Bachelor's)	59.4	50.3	75.625	82	No	5.844267279	14.39252504	261.4424552
171	Stage 3	3	0	No	No	-2	No	Postgraduate school or degree	46.7	55.1	59.375	72.75	No	6.770934581	15.64328046	206.7258562
172	Stage 1	1	4.25	No	Yes	6	No	Postgraduate school or degree	54.3	50.3	40.625	44.83333333	Yes	6.546982138	15.38029551	217.4197288
173	Stage 1	4	0	Yes	No	3	No	Some college, technical school or Associate Degree	54.3	45.5	83.125	82.875	Yes	6.792679966	10.9316246	109.7501192
174	Stage 1	5	40.375	Yes	No	7	No	Some college, technical school or Associate Degree	42.9	45.5	46.25	73.25	Yes	6.675134617	15.18014782	130.518512
175	Stage 1	4	4	Yes	No	2	Yes	Postgraduate school or degree	45.5	45.5	88.125	88.25	Yes	6.282291883	13.99740105	150.7695786
176	Stage 1	5	4	No	No	7	No	Some college, technical school or Associate Degree	46.7	48.9	68.75	72.75	Yes	5.745671965	14.86871325	328.1582211
177	Stage 1	5	77	Yes	No	6	Yes	Postgraduate school or degree	42.9	45.5	80.625	90.75	No	6.672458092	14.85756374	242.173796
178	Stage 1	0	4	Yes	No	4	No	Postgraduate school or degree	38	38.7	91.875	91.75	No	6.191416708	14.16166331	129.460429
179	Stage 2	4	0	No	No	5	No	Graduated from college (Bachelor's)	45.5	48.9	79.375	70.375	No	6.328248069	15.55372689	496.4002155
180	Stage 1	3	0	Yes	No	0	No	Some college, technical school or Associate Degree	55.3	57.2	49.375	66.875	Yes	5.982878146	15.45682342	273.2785741
181	Stage 3	4	212	Yes	No	2	No	Some college, technical school or Associate Degree	57.3	43.6	73.75	37.125	No	6.104778852	14.7287935	266.5931498
182	Stage 2	5	0	No	No	3	Yes	Graduated from college (Bachelor's)	63.7	59.3	53.125	49.58333333	Yes	6.11783956	15.40949039	444.3013533
183	Stage 3	0	6	Yes	Yes	8	No	Graduated from college (Bachelor's)	53.3	65.3	76.25	78.5	No	5.856032528	14.47121408	392.4047265
184	Stage 2	4	6	Yes	No	3	No	Some college, technical school or Associate Degree	45.5	35.1	85.625	87	No	5.965316956	14.9527491	237.2276524
185	Stage 1	5	36.125	No	Yes	4	Yes	Some college, technical school or Associate Degree	55.3	48.9	70	78.5	Yes	5.867128706	15.72064791	101.0507283
186	Stage 2	5	0	Yes	No	-4	No	Postgraduate school or degree	42.9	41.4	58.125	90	Yes	6.653480428	15.06744026	401.4859601
187	Stage 1	2	0	No	Yes	4	Yes	Some college, technical school or Associate Degree	51.2	50.3	78.125	79.875	Yes	5.759260087	12.75007092	175.2591687
188	Stage 1	2	4	No	No	5	Yes	Some college, technical school or Associate Degree	53.3	54	51.875	48.25	Yes	6.515171882	14.59663446	207.4694986
189	Stage 1	3	29.5	Yes	No	6	No	Graduated from college (Bachelor's)	45.5	38.7	90.625	88.25	Yes	5.599858157	16.02706166	339.4769181
190	Stage 1	3	0	No	Yes	2	No	Postgraduate school or degree	57.3	50.3	60.625	46.25	Yes	6.249710184	16.76286238	171.7678877
191	Stage 2	3	4.25	Yes	No	4	No	Graduated from high school or G.E.D.	47.9	45.5	68.75	77.625	Yes	6.855940372	15.01851702	148.3229258
192	Stage 2	2	4	Yes	Yes	2	No	Some college, technical school or Associate Degree	66.1	61.3	50.625	64.41666667	Yes	6.79652728	17.0266426	210.835654
193	Stage 2	5	36.125	Yes	No	4	No	Some college, technical school or Associate Degree	51.2	45.5	78.75	73.16666667	No	5.770616994	13.8902825	205.6834033
194	Stage 1	1	0	Yes	No	4	No	Postgraduate school or degree	52.2	45.5	48.125	75.25	No	7.480291908	15.72684151	316.2867422
195	Stage 3	2	0	Yes	No	5	Yes	Graduated from high school or G.E.D.	54.3	63.3	30.625	53.91666667	Yes	6.084280236	16.85089251	232.1617456
196	Stage 1	5	87.75	No	No	11	Yes	Graduated from college (Bachelor's)	42.9	30	70	90.375	No	5.439677247	13.35942656	405.0741163
197	Stage 2	2	0	No	Yes	5	No	Graduated from college (Bachelor's)	54.3	55.1	88.75	92	Yes	6.654789807	15.90942563	309.3794029
198	Stage 1	5	6	No	No	-2	Yes	Some college, technical school or Associate Degree	44.2	51.6	88.125	69.33333333	Yes	6.280935344	15.36123978	348.5720938
199	Stage 1	4	0	No	No	3	Yes	Some college, technical school or Associate Degree	51.2	47.3	68.75	62.79166667	Yes	6.341890447	15.75457754	203.7260575
200	Stage 3	6	25.5	Yes	Yes	6	No	Graduated from college (Bachelor's)	61.5	60.3	30.625	29.25	No	6.771892791	15.71308881	218.2141748
201	Stage 2	5	4.25	No	No	4	Yes	Some college, technical school or Associate Degree	52.2	48.9	61.25	68.79166667	Yes	6.798324052	15.67093242	142.8907546
202	Stage 2	4	2	Yes	No	0	Yes	Postgraduate school or degree	53.3	48.9	40.625	21.125	No	6.894560852	15.29659794	171.2713401
203	Stage 1	2	34	Yes	No	10	No	Graduated from high school or G.E.D.	58.3	43.6	73.75	85.5	No	5.965768001	14.15424154	359.3914425
204	Stage 1	2	57.375	Yes	No	1	No	Postgraduate school or degree	49	41.4	91.875	86.125	No	6.356942237	14.26859081	355.1819549
205	Stage 2	3	12.75	No	No	5	Yes	Some college, technical school or Associate Degree	46.7	38.7	75.625	84.5	Yes	6.989315964	16.20320254	93.59503391
206	Stage 3	3	75	Yes	Yes	4	No	Some college, technical school or Associate Degree	61.5	59.3	69.375	82.625	Yes	6.391020156	14.96837377	316.1618134
207	Stage 3	2	0	Yes	No	7	Yes	Some college, technical school or Associate Degree	47.9	45.5	46.25	56.16666667	No	7.109809218	15.00294736	319.4329897
208	Stage 1	2	6	No	No	10	No	Graduated from high school or G.E.D.	62.6	54	81.875	84.5	No	6.846565432	15.00260715	166.2398936
209	Stage 1	6	38.125	Yes	No	6	No	Some college, technical school or Associate Degree	44.2	43.6	51.875	81.66666667	Yes	5.457378967	14.83038583	248.9006515
210	Stage 1	1	0	Yes	Yes	8	Yes	Some college, technical school or Associate Degree	64.9	56.1	51.875	57.58333333	Yes	6.483994641	15.05018311	284.9850329
211	Stage 3	4	6	Yes	No	0	No	Some college, technical school or Associate Degree	46.7	38.7	87.5	92.75	No	6.062288776	16.9191687	465.9052056
212	Stage 1	4	4.25	No	No	3	No	Postgraduate school or degree	57.3	55.1	63.75	72.875	Yes	5.979029239	13.3282495	234.5558499
214	Stage 1	2	16.75	No	No	-2	Yes	Some college, technical school or Associate Degree	47.9	45.5	67.5	86.5	Yes	6.123775383	15.24693407	143.0427875
215	Stage 1	0	4.25	No	Yes	1	No	Graduated from college (Bachelor's)	66.1	58.2	48.75	67.75	Yes	6.297285287	14.98193272	538.2307257
216	Stage 1	1	150	No	No	2	Yes	Graduated from college (Bachelor's)	49	47.3	67.5	58.83333333	Yes	6.268563349	14.61232977	242.8464792
217	Stage 3	4	0	No	No	1	Yes	Some college, technical school or Associate Degree	63.7	59.3	41.25	46.875	Yes	6.294460131	14.87727095	293.2612027
218	Stage 2	2	4	No	No	2	No	Postgraduate school or degree	46.7	38.7	86.25	94.25	No	5.387060163	14.19741015	771.0210873
219	Stage 1	3	0	Yes	Yes	7	Yes	Some college, technical school or Associate Degree	61.5	30	59.375	69.04166667	Yes	6.411741488	15.77602876	154.4369301
220	Stage 2	4	2	No	Yes	2	Yes	Postgraduate school or degree	56.3	47.3	72.5	87.75	No	6.082499114	14.36601268	533.2838366
221	Stage 1	5	0	No	No	1	Yes	8th grade or less	58.3	52.9	28.75	35.25	Yes	6.336510851	16.51006761	176.5449167
223	Stage 3	2	23.375	No	No	2	No	Some college, technical school or Associate Degree	35.9	30	86.25	98.75	No	6.09155078	14.63501391	397.1748994
224	Stage 1	0	0	No	No	3	Yes	Postgraduate school or degree	52.2	52.9	73.125	70.875	Yes	6.136894894	16.57265759	142.248645
225	Stage 2	0	2	Yes	No	2	Yes	Some college, technical school or Associate Degree	44.2	43.6	67.5	91.75	No	5.734485284	15.12518507	166.4020701
226	Stage 1	6	0	No	Yes	0	No	Graduated from college (Bachelor's)	64.9	59.3	69.375	60.58333333	Yes	6.689230973	15.86183989	270.2888586
227	Stage 1	4	42.75	Yes	No	3	No	Some college, technical school or Associate Degree	38	35.1	88.75	95	Yes	5.899831715	14.41897355	294.0096187
228	Stage 2	6	25.5	Yes	No	1	No	Some college, technical school or Associate Degree	44.2	43.6	94.375	89.375	No	5.403515059	17.7902193	420.2170686
229	Stage 1	2	0	No	No	1	Yes	Graduated from high school or G.E.D.	52.2	43.6	84.375	64.41666667	Yes	6.440927276	15.10797072	264.246095
230	Stage 2	2	0	No	No	1	No	Postgraduate school or degree	52.2	45.5	29.375	70.5	Yes	5.967074296	14.51052976	235.9821086
231	Stage 2	5	4	No	No	1	No	Postgraduate school or degree	47.9	38.7	90.625	81.16666667	No	5.775372285	15.02494993	240.5160113
232	Stage 2	3	61.75	No	No	5	No	Postgraduate school or degree	28.9	35.1	49.375	84.5	Yes	5.999293066	15.01114444	112.9400057
233	Stage 2	5	12.75	No	No	7	No	Graduated from college (Bachelor's)	54.3	45.5	91.875	88.75	No	5.989976523	13.38767833	358.2522401
234	Stage 1	2	2	Yes	No	3	Yes	Postgraduate school or degree	41.4	51.6	81.25	82	Yes	6.337238773	14.38309776	245.2371047
235	Stage 1	3	6	No	Yes	2	Yes	Postgraduate school or degree	60.4	47.3	88.125	79.375	No	5.743842319	15.06853065	255.6441649
236	Stage 1	3	4	No	No	0	No	Postgraduate school or degree	55.3	52.9	47.5	43	Yes	4.469451497	14.21075229	267.7526914
237	Stage 1	5	0	No	No	6	No	Postgraduate school or degree	35.9	30	65.625	91.125	No	5.483165897	13.49349851	334.3228862
238	Stage 3	0	2	Yes	No	6	Yes	Some college, technical school or Associate Degree	49	41.4	81.875	80.25	Yes	6.07067376	14.78697724	443.4200276
239	Stage 1	3	34	Yes	No	6	No	Some college, technical school or Associate Degree	46.7	38.7	61.25	83.875	Yes	5.730657652	16.11288647	365.3736714
240	Stage 3	4	0	No	Yes	11	Yes	Postgraduate school or degree	58.3	54	81.875	67.875	Yes	5.955595383	14.02555333	244.0826072
241	Stage 3	2	0	No	No	7	No	Graduated from college (Bachelor's)	28.9	30	94.375	91.375	No	6.064910006	16.72536783	195.7914013
242	Stage 2	4	12.75	No	No	0	Yes	Some college, technical school or Associate Degree	45.5	56.1	48.125	65.16666667	Yes	5.898610746	15.07231268	291.6552746
243	Stage 1	2	360	Yes	No	7	No	Some college, technical school or Associate Degree	33.1	30	78.125	70.91666667	Yes	5.898309974	13.40223726	129.1525061
244	Stage 3	5	0	No	No	11	No	Postgraduate school or degree	45.5	35.1	83.75	94.25	Yes	6.454377221	14.98064793	461.8826206
245	Stage 1	4	0	No	No	5	No	Postgraduate school or degree	46.7	47.3	73.75	71.5	No	6.553590666	16.72796365	252.705764
246	Stage 2	2	4	Yes	Yes	5	No	Graduated from college (Bachelor's)	55.3	47.3	77.5	80	No	6.719030313	16.37111531	243.2436029
247	Stage 1	4	0	Yes	Yes	7	No	Completed some high school but did not graduate	73	54	29.375	62.41666667	Yes	6.740291041	17.13992301	165.4565424
248	Stage 3	2	2	Yes	No	1	No	Some college, technical school or Associate Degree	47.9	41.4	71.25	78.875	No	7.105939156	16.53706156	221.2218124
250	Stage 2	0	12.75	Yes	No	5	No	Graduated from college (Bachelor's)	47.9	35.1	81.875	87.25	Yes	6.572790495	15.66562744	186.891715
251	Stage 3	1	2	Yes	No	6	No	Postgraduate school or degree	35.9	38.7	92.5	94	No	6.384988648	16.42462968	309.2624962
252	Stage 3	3	12.75	Yes	No	7	Yes	Some college, technical school or Associate Degree	55.3	50.3	56.25	54.54166667	No	5.960860417	16.36106605	203.5957714
253	Stage 2	5	14.75	Yes	No	10	No	Some college, technical school or Associate Degree	42.9	43.6	57.5	78.375	No	6.222594967	13.69799069	199.1966146
254	Stage 1	3	44.75	No	No	4	No	Graduated from college (Bachelor's)	44.2	30	93.125	95.5	No	6.697744312	14.18104512	491.7505501
255	Stage 1	5	141.125	Yes	No	4	Yes	Some college, technical school or Associate Degree	49	48.9	75.625	69.66666667	Yes	5.945078095	14.74873997	178.904705
256	Stage 2	1	0	Yes	No	4	No	Postgraduate school or degree	28.9	30	85	98	No	5.576940385	15.17690454	422.2032534
257	Stage 2	2	0	Yes	Yes	8	Yes	Postgraduate school or degree	61.5	67.3	64.375	32.875	No	6.396931575	13.80035098	161.678234
258	Stage 1	2	0	Yes	No	5	Yes	Graduated from college (Bachelor's)	49	43.6	80.625	85.5	Yes	5.845901987	14.1340175	493.5389222
259	Stage 3	3	150	Yes	No	10	No	Graduated from college (Bachelor's)	59.4	58.2	58.75	46.5	Yes	5.692294646	14.50462989	272.7444113
260	Stage 3	0	10.5	Yes	No	4	Yes	Some college, technical school or Associate Degree	42.9	41.4	84.375	84.25	Yes	7.118656191	16.66449577	230.2879025
261	Stage 1	6	81.25	Yes	No	1	Yes	Graduated from high school or G.E.D.	47.9	30	84.375	90.25	No	6.400311229	14.1632642	204.3606805
262	Stage 1	0	0	Yes	No	3	Yes	Postgraduate school or degree	46.7	51.6	66.25	82.875	Yes	6.358930909	15.65451243	157.1781323
264	Stage 1	0	38.25	No	No	-1	No	Postgraduate school or degree	33.1	30	91.875	97.5	No	6.306838857	14.76119163	170.7844785
265	Stage 2	6	0	No	Yes	3	No	Postgraduate school or degree	58.3	48.9	80	82	No	5.017889415	13.31886304	467.4551835
266	Stage 1	3	14.75	No	No	3	Yes	Postgraduate school or degree	47.9	47.3	61.25	68.375	Yes	6.504121332	14.91075088	382.7405208
267	Stage 1	4	2	No	No	5	Yes	Graduated from college (Bachelor's)	52.2	56.1	68.125	80.375	No	5.960458102	13.56570128	258.4197264
268	Stage 2	5	25.5	No	No	3	No	Some college, technical school or Associate Degree	52.2	54	36.875	37.25	No	6.262246471	15.4633771	408.1302402
269	Stage 2	4	30	No	No	2	No	Some college, technical school or Associate Degree	59.4	43.6	45	66.75	Yes	6.825474701	15.34373709	351.1248861
270	Stage 2	5	0	Yes	No	5	No	Some college, technical school or Associate Degree	53.3	55.1	76.25	91.75	No	6.306713285	15.38029715	141.2890548
271	Stage 1	5	0	Yes	No	0	Yes	Some college, technical school or Associate Degree	46.7	50.3	51.875	71.66666667	Yes	6.379607878	13.75385057	257.2264221
272	Stage 2	5	0	Yes	No	6	No	Some college, technical school or Associate Degree	41.4	38.7	87.5	84	No	6.413883008	14.51997412	317.6461117
273	Stage 1	1	0	No	Yes	2	No	8th grade or less	61.5	54	53.75	53.625	Yes	5.496697747	13.0140205	500.1878745
275	Stage 2	2	4	No	No	6	No	Some college, technical school or Associate Degree	55.3	51.6	75.625	76	No	7.179339653	14.66942411	203.7443869
276	Stage 2	1	21	Yes	Yes	6	Yes	Graduated from college (Bachelor's)	57.3	43.6	68.125	86.75	Yes	5.902369152	14.42342848	482.8449061
277	Stage 2	4	10.5	Yes	No	9	No	Postgraduate school or degree	50.1	41.4	56.25	91.75	No	6.199286309	15.58226071	289.2904135
278	Stage 2	2	0	No	Yes	-2	Yes	Some college, technical school or Associate Degree	57.3	56.1	43.125	46.70833333	Yes	6.126534816	15.44616421	201.801564
279	Stage 3	6	0	No	No	5	No	Some college, technical school or Associate Degree	49	43.6	70	88.5	No	5.326374096	14.60943672	302.6216867
280	Stage 3	5	4.25	No	Yes	6	No	Graduated from college (Bachelor's)	61.5	58.2	84.375	76.54166667	No	7.124140607	14.6701685	171.8822443
281	Stage 2	6	0	Yes	No	7	Yes	Graduated from high school or G.E.D.	51.2	43.6	58.125	69	Yes	6.064502126	14.2107829	169.7317937
282	Stage 1	1	0	No	Yes	4	Yes	Graduated from high school or G.E.D.	53.3	59.3	37.5	31.875	Yes	6.556506846	13.49304224	246.1279232
283	Stage 1	4	2	Yes	No	0	No	Some college, technical school or Associate Degree	55.3	63.3	48.125	66.875	No	6.789009915	14.73699679	247.4059656
285	Stage 1	5	8.25	No	No	2	No	Some college, technical school or Associate Degree	53.3	52.9	59.375	73.125	No	6.535226169	15.40236129	166.4134341
286	Stage 2	0	32	Yes	No	-2	No	Some college, technical school or Associate Degree	38	35.1	76.875	78.04166667	Yes	5.878586559	15.2832778	259.8131291
287	Stage 3	6	0	No	No	6	Yes	Some college, technical school or Associate Degree	57.3	70.7	55.625	59.20833333	No	6.395559993	14.54496889	409.8367799
288	Stage 2	5	38.125	Yes	Yes	1	Yes	Some college, technical school or Associate Degree	64.9	54	63.75	74.25	Yes	6.171803973	14.94288508	251.7325021
289	Stage 2	0	0	Yes	No	0	Yes	Some college, technical school or Associate Degree	35.9	35.1	45.625	62.95833333	Yes	6.275212507	15.61731411	288.6392136
290	Stage 2	2	0	No	No	-4	Yes	Some college, technical school or Associate Degree	50.1	48.9	76.875	62.41666667	Yes	5.765199508	14.01756562	168.8820723
291	Stage 1	5	0	Yes	No	8	No	Postgraduate school or degree	55.3	56.1	44.375	72.79166667	Yes	6.290206041	15.29671694	438.2127285
292	Stage 1	5	75	No	No	-3	No	Postgraduate school or degree	47.9	47.3	86.875	98.75	Yes	5.035401364	13.44808807	451.5238976
293	Stage 2	0	36.125	Yes	No	2	No	Graduated from college (Bachelor's)	45.5	38.7	83.125	85.375	No	6.193799176	14.2713131	406.4855905
294	Stage 3	6	27.625	Yes	No	6	No	Some college, technical school or Associate Degree	44.2	30	82.5	94.25	No	5.96532445	14.70338086	356.7573911
295	Stage 3	4	0	Yes	No	-1	Yes	Graduated from high school or G.E.D.	35.9	45.5	42.5	80.125	Yes	5.662052015	15.43872063	341.1750865
297	Stage 2	6	27.5	No	No	5	No	Postgraduate school or degree	44.2	30	95.625	92.25	No	5.982856307	12.89612582	343.7445866
298	Stage 2	3	0	Yes	Yes	2	Yes	Graduated from college (Bachelor's)	57.3	52.9	28.125	44	Yes	5.975911302	17.06708082	275.8705096
299	Stage 1	2	6	Yes	No	5	No	Postgraduate school or degree	38	35.1	36.875	65.04166667	Yes	6.484690863	13.91460284	225.1230876
300	Stage 1	2	32	No	No	5	No	Some college, technical school or Associate Degree	46.7	47.3	44.375	85.5	Yes	5.301761724	15.68287096	283.4975602
301	Stage 1	0	42.75	Yes	No	3	No	Graduated from college (Bachelor's)	44.2	30	86.875	94.25	Yes	6.468448845	15.93790335	160.7701885
302	Stage 2	1	0	Yes	Yes	7	Yes	Some college, technical school or Associate Degree	64.9	50.3	62.5	72.83333333	No	6.662539812	16.45987848	196.7254065
303	Stage 3	5	87.75	Yes	Yes	3	No	Some college, technical school or Associate Degree	47.9	51.6	51.25	81.625	Yes	5.574334664	12.84585272	452.7014146
304	Stage 1	1	77	No	No	8	No	Postgraduate school or degree	44.2	35.1	46.25	64.875	Yes	4.935830374	12.98415852	76.99965818
305	Stage 1	6	2	Yes	No	9	No	Postgraduate school or degree	38	35.1	94.375	93.25	No	5.870470556	13.93854259	452.8812435
306	Stage 1	4	12.75	Yes	No	4	No	Graduated from college (Bachelor's)	41.4	38.7	88.125	92	No	6.084709268	14.55640951	254.1556597
307	Stage 1	3	4	Yes	Yes	10	Yes	Postgraduate school or degree	49	58.2	58.75	28.625	No	6.125719457	15.61267469	304.6478127
308	Stage 2	3	6	No	No	3	Yes	Some college, technical school or Associate Degree	50.1	52.9	37.5	65.25	Yes	6.14791188	15.19276826	133.2817214
309	Stage 3	4	12.75	No	Yes	6	No	Graduated from college (Bachelor's)	58.3	57.2	86.25	93	Yes	5.48572901	13.89252718	303.7318151
310	Stage 1	3	19	Yes	Yes	3	Yes	Some college, technical school or Associate Degree	53.3	52.9	53.75	32.375	No	6.516656124	13.84630613	212.0127155
312	Stage 2	4	4	No	No	8	No	Some college, technical school or Associate Degree	53.3	43.6	61.875	79.25	Yes	6.247500116	14.8089756	230.7345579
313	Stage 3	0	19	No	Yes	5	Yes	Some college, technical school or Associate Degree	57.3	63.3	21.875	17.25	Yes	6.140062567	15.8465866	242.1030796
314	Stage 2	5	540	Yes	No	3	No	Graduated from college (Bachelor's)	51.2	47.3	45.625	77.5	Yes	5.915160002	14.62976193	197.713095
315	Stage 1	3	12.75	No	No	4	No	Some college, technical school or Associate Degree	44.2	43.6	95.625	95.25	No	6.301681278	14.57282524	312.4598527
316	Stage 1	1	0	Yes	No	5	No	Some college, technical school or Associate Degree	55.3	41.4	75	90.5	Yes	6.483233905	16.73749779	117.347042
317	Stage 1	5	0	No	Yes	-3	Yes	Some college, technical school or Associate Degree	53.3	57.2	42.5	79.25	Yes	6.201096913	15.10542893	165.869622
318	Stage 2	5	4	No	No	11	Yes	Postgraduate school or degree	54.3	52.9	69.375	42.08333333	Yes	6.674645592	15.26023115	246.0993567
319	Stage 1	4	32	Yes	Yes	-3	No	Graduated from college (Bachelor's)	51.2	47.3	51.875	76	Yes	5.187228242	14.62956155	172.7420014
320	Stage 2	3	25.375	No	Yes	-1	Yes	Graduated from college (Bachelor's)	66.1	62.3	38.125	60.04166667	Yes	5.891921832	13.92103883	300.6539666
321	Stage 1	4	14.75	No	Yes	8	Yes	Graduated from college (Bachelor's)	54.3	54	68.75	50.58333333	No	6.140661462	17.58387548	263.5583105
322	Stage 1	3	21.25	Yes	No	8	No	Postgraduate school or degree	42.9	35.1	85	87.375	Yes	5.741495676	15.47910511	177.6866878
323	Stage 1	2	0	No	No	9	No	Graduated from college (Bachelor's)	28.9	38.7	85.625	78.5	Yes	6.468570511	16.90945623	55.13630573
324	Stage 2	5	38.25	Yes	Yes	1	Yes	Some college, technical school or Associate Degree	61.5	55.1	67.5	53.20833333	Yes	6.376313908	15.23244743	231.9157494
325	Stage 1	4	48.875	Yes	No	3	Yes	Some college, technical school or Associate Degree	38	41.4	65.625	84.75	No	5.852825167	12.64083356	370.1606684
326	Stage 1	2	0	Yes	Yes	6	No	Postgraduate school or degree	51.2	45.5	73.125	88.875	No	6.445265142	14.60879779	272.0205275
327	Stage 1	1	4	Yes	No	2	No	Some college, technical school or Associate Degree	35.9	47.3	53.125	62.41666667	Yes	6.962303308	14.81494149	148.7266164
328	Stage 1	2	109.25	No	No	5	No	Postgraduate school or degree	45.5	38.7	89.375	89.5	No	5.463459219	14.2501928	185.4984274
329	Stage 2	0	34	No	No	5	No	Postgraduate school or degree	62.6	50.3	70.625	68.16666667	Yes	5.729375649	14.54952735	286.9496301
330	Stage 2	3	0	No	No	9	No	Some college, technical school or Associate Degree	38	35.1	79.375	92	Yes	5.41441512	14.77326262	342.6798311
331	Stage 2	3	25.375	No	No	8	No	Postgraduate school or degree	51.2	43.6	78.125	87.5	No	5.802153205	14.44283048	332.0699896
332	Stage 1	5	0	Yes	No	3	Yes	Some college, technical school or Associate Degree	61.5	62.3	50.625	54.54166667	No	6.93838378	18.03626744	265.4057645
333	Stage 1	3	75	No	No	10	No	Postgraduate school or degree	55.3	45.5	89.375	81.5	Yes	5.99439537	14.54671326	390.7378001
